# Supplementary material for: TET2 Mutation May Be More Valuable in Predicting Thrombosis in ET Patients Compared to PV Patients: A Preliminary Report
Source: J Clin Med. 2022 Nov 8;11(22):6615. doi: 10.3390/jcm11226615 (PMC9699342; doi:10.3390/jcm11226615)
Supplement: Supplementary file 1 [file jcm-11-06615-s001.zip]

Archive with 1 entries (1 files):
- jcm-1986885-supplementary.pdf
